# Supplementary material for: Differential Modulation of 25-hydroxycholecalciferol on Innate Immunity of Broiler Breeder Hens
Source: Animals (Basel). 2021 Jun 10;11(6):1742. doi: 10.3390/ani11061742 (PMC8230489; doi:10.3390/ani11061742)
Supplement: Supplementary file 1 [file animals-11-01742-s001.zip]

Archive with 1 entries (1 files):
- animals-1251186-supplementary.pdf
